# Supplementary material for: Alginate oligosaccharide extends the service lifespan by improving the sperm metabolome and gut microbiota in an aging Duroc boars model
Source: Front Cell Infect Microbiol. 2023 Dec 5;13:1308484. doi: 10.3389/fcimb.2023.1308484 (PMC10728478; doi:10.3389/fcimb.2023.1308484)
Supplement: Supplementary Table 3 — Sperm metabolites data file. [file Table_3.xlsx]

## Sheet: AOS2_con2
ID	m/z	Retention time (min)	Ion mode	Metabolites	HMDB	METLIN	Lipidmaps	kegg	PubChem	CAS	InChIKey	Super Class	Class	Sub Class	level	Score	Fragmentation Score	Adducts	Formula	Mass Error (ppm)	VIP	P-value	adj.P-value	log2(FC)	FC	average(AOS)	average(Con)	AOS-1	AOS-2	AOS-3	AOS-4	AOS-5	AOS-6	Con-1	Con-2	Con-3	Con-4	Con-5	Con-6
12.11_882.5583m/z	882.558	12.1137	pos	PC(PGD1/P-18:0)	HMDB0289624						AKLSYUKPKXNRQM-BXOVHXAZSA-N	Unclassified	Unclassified	Unclassified	*	42.9	28.5	M+K	C46H86NO10P	-4.51638	10.0498	0.00215708	0.163403	0.818735	1.76386	2.73101e+06	1.54832e+06	2.19184e+06	3.11755e+06	2.48082e+06	2.8571e+06	2.51151e+06	3.22727e+06	1.46903e+06	1.91381e+06	2.50302e+06	1.35695e+06	867061	1.18004e+06
12.11_758.5684m/z	758.568	12.1137	pos	PC(16:0/18:2(9E,11E))		39332	LMGP01010590		14505457		BJKWDKQJEMVIKS-ARUZQIEBSA-N	Lipids and lipid-like molecules	Glycerophospholipids	Glycerophosphocholines	*	42.6	27.6	M+H	C42H80NO8P	-1.34879	9.32827	0.000999345	0.121281	1.34644	2.54283	1.59206e+06	626098	2.40866e+06	1.54852e+06	1.4307e+06	1.29567e+06	1.74321e+06	1.12564e+06	548956	912405	910865	270067	588301	525995
2.95_231.1470n	232.154	2.94507	pos	Butyrylcarnitine	HMDB0002013	6436	LMFA07070003	C02862	213144	25576-40-3	QWYFHHGCZUCMBN-SECBINFHSA-N	Lipids and lipid-like molecules	Fatty Acyls	Fatty acid esters	*	52.6	64.3	M+H, M+Na	C11H21NO4	-0.387514	5.79532	0.020404	0.431895	0.742542	1.67312	1.02097e+06	610218	1.32489e+06	835719	1.55974e+06	883883	657828	863750	609633	643904	507826	775551	689375	435022
12.91_914.4959m/z	914.496	12.9073	pos	PS(22:4(7Z,10Z,13Z,16Z)/20:3(5Z,8Z,11Z)-O(14R,15S))	HMDB0283184						AGTRRLQTHNBTRN-BKRMSFNDSA-N	Unclassified	Unclassified	Unclassified	*	37.1	0	M+K	C48H78NO11P	1.65984	5.77284	0.014875	0.379667	0.466604	1.38185	1.68512e+06	1.21946e+06	1.70625e+06	1.66642e+06	1.49662e+06	1.65063e+06	1.79622e+06	1.79456e+06	1.1315e+06	1.51584e+06	1.82747e+06	986981	890348	964637
11.91_828.5769m/z	828.577	11.915	neg	PE-NMe(20:3(5Z,8Z,11Z)/18:0)	HMDB0113371				131820483		CDPSDGFXZLTICT-AVRCGTRWSA-N	Lipids and lipid-like molecules	Glycerophospholipids	Glycerophosphoethanolamines	*	49.7	59.9	M+FA-H	C44H82NO8P	1.11757	5.64814	0.00169605	0.145832	0.598187	1.51381	1.05648e+06	697894	1.04015e+06	827085	1.30396e+06	1.07328e+06	1.04676e+06	1.04764e+06	842098	869428	612959	705631	660105	497141
13.35_768.5532m/z	768.553	13.3528	pos	PA(22:1(13Z)/18:4(6Z,9Z,12Z,15Z))	HMDB0115281				131822076		ALPCGJTYULQZMR-ZDSOWMIBSA-N	Lipids and lipid-like molecules	Glycerophospholipids	Glycerophosphates	*	37.8	0	M+NH4	C43H75O8P	-0.822516	5.24669	0.00132905	0.134788	0.776033	1.71242	728651	425511	768772	952136	624555	747540	577229	701675	455533	473977	590088	383437	283172	366857
11.27_802.5603m/z	802.56	11.2719	neg	PE-NMe2(20:2(11Z,14Z)/15:0)	HMDB0114241				131821348		ADGXSQGJIMLPSV-SESCJMQFSA-N	Lipids and lipid-like molecules	Glycerophospholipids	Glycerophosphoethanolamines	*	37.1	0	M+FA-H	C42H80NO8P	-0.140108	4.67187	0.00134265	0.134788	1.11339	2.16353	455388	210484	393480	531388	400622	470289	404803	531746	156566	375171	332109	67038.9	201516	130501
1.46_217.1313n	218.139	1.46077	pos	Propionylcarnitine	HMDB0000824	965		C03017		20064-19-1	UFAHZIUFPNSHSL-MRVPVSSYSA-O	Lipids and lipid-like molecules	Fatty Acyls	Fatty acid esters	***	65.8	95.6	M+H, M+Na	C10H19NO4	-0.611964	4.6288	0.0241651	0.468738	0.465727	1.38101	1.05573e+06	764460	1.22604e+06	861240	1.29339e+06	972486	978740	1.00248e+06	620571	1.09835e+06	499766	897787	753862	716421
11.92_808.5492m/z	808.549	11.9226	neg	PC(P-18:1(11Z)/18:4(6Z,9Z,12Z,15Z))	HMDB0011280	62100			53480751		DBMSAJFSJLCYLI-YAYDGDQKSA-N	Lipids and lipid-like molecules	Glycerophospholipids	Glycerophosphocholines	*	51.3	76.5	M+FA-H	C44H78NO7P	-0.775966	4.5294	0.0393656	0.55662	0.481509	1.3962	1.08382e+06	776263	1.48574e+06	858719	1.19875e+06	1.1663e+06	860804	932614	591547	899991	495161	922456	1.00061e+06	747815
13.88_520.3547m/z	520.355	13.8822	pos	2-[(4-{2-[(4-Cyclohexylbutyl)(cyclohexylcarbamoyl)amino]ethyl}phenyl)sulfanyl]-2-methylpropanoic acid	HMDB0252992	45134		C15622	3392731	265129-71-3	PKNYXWMTHFMHKD-UHFFFAOYSA-N	Organosulfur compounds	Thioethers	Aryl thioethers	*	49.6	58.4	M+NH4	C29H46N2O3S	-3.98916	4.28801	4.34967e-05	0.0340187	0.368241	1.29078	837116	648536	840615	859648	835725	850388	889131	747189	621248	689900	718281	639464	589748	632575
13.74_937.5724m/z	937.572	13.7373	pos	PE(22:2(13Z,16Z)/LTE4)	HMDB0283956						BOFCVNAMFPXCDP-AFGUKHOFSA-N	Unclassified	Unclassified	Unclassified	*	37.8	0	M+H-H2O	C50H87N2O11PS	-1.18321	3.74921	0.00225408	0.163403	0.960666	1.94621	346381	177977	476490	291635	303481	281110	412218	313354	179241	232759	271987	117654	147810	118414
0.72_383.1424n	384.15	0.716983	pos	Lacto-N-biose I	HMDB0006575	58464		C06372	5288905	50787-09-2	HMQPEDMEOBLSQB-RCBHQUQDSA-N	Organic oxygen compounds	Organooxygen compounds	Carbohydrates and carbohydrate conjugates	***	65	41.7	M+H, M+K, M+Na, M+H-H2O	C14H25NO11	-0.922006	3.58332	0.0382074	0.552791	0.928353	1.9031	384004	201778	366653	302507	497444	419634	140547	577239	158014	384011	91132.8	258896	120377	198237
13.79_698.6443m/z	698.644	13.7857	pos	Faradiol palmitate	HMDB0034842	90240			72827740	193690-84-5	TXBRTEQRWJPSKE-UHFFFAOYSA-N	Lipids and lipid-like molecules	Prenol lipids	Triterpenoids	*	38.6	0	M+NH4	C46H80O3	-0.450953	3.1654	0.0198442	0.429166	1.09529	2.13656	247655	115913	219838	369065	196135	282718	110751	307421	79911	182166	218753	31495.2	120355	62796.4
11.84_679.0780m/z	679.078	11.8419	neg	Strictinin	HMDB0303701				13917511		FYIJLTSMNXUNLT-UHFFFAOYSA-N	Phenylpropanoids and polyketides	Tannins	Hydrolyzable tannins	*	39.5	14.7	M+FA-H	C27H22O18	-1.35216	3.0079	0.00509634	0.249132	0.242866	1.18334	708727	598920	763524	766225	655314	686218	700242	680838	654088	659922	633364	552309	512764	581075
0.71_146.1174m/z	146.117	0.709417	pos	4-Trimethylammoniobutanoic acid	HMDB0001161			C01181	725		JHPNVNIEXXLNTR-UHFFFAOYSA-N	Lipids and lipid-like molecules	Fatty Acyls	Fatty acids and conjugates	***	59.6	36.9	M+H	C7H15NO2	-0.833843	2.91471	0.0302194	0.51419	0.56587	1.48028	348268	235272	285191	369616	429013	234345	270104	501339	212427	295248	248933	247788	193030	214204
10.20_487.0199m/z	487.02	10.1971	neg	(3R,4S,5S,6S)-6-[4-Chloro-2-(furan-2-ylmethylamino)-5-sulfamoylbenzoyl]oxy-3,4,5-trihydroxyoxane-2-carboxylic acid	HMDB0247326				73744518		RNVHHPUYELVHRE-UHFFFAOYSA-N	Organic oxygen compounds	Organooxygen compounds	Carbohydrates and carbohydrate conjugates	*	38.6	22.5	M-H2O-H	C18H19ClN2O11S	-4.16791	2.42457	0.00637477	0.272359	-0.0794335	0.946429	1.18765e+06	1.25488e+06	1.13128e+06	1.18297e+06	1.165e+06	1.18718e+06	1.24156e+06	1.21792e+06	1.20398e+06	1.24885e+06	1.28082e+06	1.27571e+06	1.2509e+06	1.26898e+06
11.10_551.0515m/z	551.051	11.0998	neg	3-[4-methoxy-3-(sulfooxy)phenyl]propanoic acid	HMDB0131144	827476			49844179		QZIYZVFIROFZCV-UHFFFAOYSA-N	Organic acids and derivatives	Organic sulfuric acids and derivatives	Arylsulfates	*	38	0.302	2M-H	C10H12O7S	-3.62446	2.27403	0.030255	0.51419	0.0860554	1.06146	1.30046e+06	1.22516e+06	1.28658e+06	1.3662e+06	1.27389e+06	1.30189e+06	1.30823e+06	1.26598e+06	1.23158e+06	1.30722e+06	1.26851e+06	1.21401e+06	1.11898e+06	1.21066e+06
8.87_242.2841m/z	242.284	8.87157	pos	Hexadecylamine	HMDB0243891	4110			8926	143-27-1	FJLUATLTXUNBOT-UHFFFAOYSA-N	Organic nitrogen compounds	Organonitrogen compounds	Amines	*	39.5	5.23	M+H	C16H35N	-0.485045	2.24609	0.0335173	0.525212	-0.120496	0.919871	828102	900237	821417	791843	814779	812224	880216	848135	856830	886655	899691	898382	837751	1.02212e+06
13.85_892.5134m/z	892.513	13.85	pos	PE(22:5(7Z,10Z,13Z,16Z,19Z)/22:6(5Z,8E,10Z,13Z,15E,19Z)-2OH(7S, 17S))	HMDB0284302						GCVODQJWUKUJLX-ONHQVYLXSA-N	Unclassified	Unclassified	Unclassified	*	36	0	M+Na	C49H76NO10P	4.02464	2.23198	0.00234157	0.164464	0.817979	1.76294	139501	79129.9	188024	117020	123515	122095	166222	120129	75369.9	107198	102450	61107.1	70043.3	58611.4
15.30_494.4412m/z	494.441	15.3039	pos	N,N'-Bis(1-hexylnipecotoyl)piperazine	HMDB0249358				146249		PENPGXZRBZXSOX-UHFFFAOYSA-N	Organoheterocyclic compounds	Piperidines	Piperidinecarboxylic acids and derivatives	*	37.8	0.659	M+NH4	C28H52N4O2	-3.54765	1.99821	0.000760606	0.104008	-0.426589	0.744019	125470	168638	122717	118473	117950	116345	147726	129607	158312	171623	159237	160484	156888	205285
12.85_392.3729m/z	392.373	12.8468	pos	1-O-(2R-hydroxy-nonadecyl)-sn-glycerol			LMGL01020065		137323866		TYAPEMWQBJOODI-YADHBBJMSA-N	Lipids and lipid-like molecules	Glycerolipids	Monoradylglycerols	*	39.1	1.19	M+NH4	C22H46O4	-1.34307	1.91623	0.0237083	0.46431	-0.207032	0.866318	324671	374771	311700	320413	306591	303847	358584	346891	342613	343689	381876	371119	359044	450289
12.16_779.0713m/z	779.071	12.1634	neg	m7G(5')pppAm	HMDB0304410						UFVBPMPLSKDIFV-UHFFFAOYSA-L	Lipids and lipid-like molecules	Fatty Acyls	Fatty acyl thioesters	*	38.1	5.9	M-H2O-H	C22H29N10O17P3-2	-4.15125	1.85469	0.00341994	0.202471	0.336466	1.26266	189421	150017	197169	220519	175548	182341	179161	181787	162718	175847	157796	128114	130527	145102
12.19_522.5971m/z	522.597	12.1936	pos	(21-Methyl-8Z-pentatriacontene		97494	LMFA11000079		56936079		PXCAACLCRICOBP-VLGSPTGOSA-N	Lipids and lipid-like molecules	Fatty Acyls	Hydrocarbons	*	37.9	0	M+NH4	C36H72	-0.339738	1.77432	1.91312e-05	0.0227396	-0.483414	0.715283	75697.2	105828	76868.7	68706.8	68042.5	90989.7	73371.8	76203.7	107286	107621	97723.5	113035	105582	103722
12.83_377.2724m/z	377.272	12.8315	neg	Adrenic acid	HMDB0002226	6560	LMFA01030178	C16527	5497181	28874-58-0	TWSWSIQAPQLDBP-DOFZRALJSA-N	Lipids and lipid-like molecules	Fatty Acyls	Fatty acids and conjugates	*	41.9	26.3	M+FA-H	C22H36O2	8.05432	1.67829	0.00261351	0.175499	-0.117075	0.922055	367641	398719	372397	360139	355482	352891	388235	376700	396853	419560	388473	409030	384146	394250
10.20_561.0350m/z	561.035	10.1971	neg	Ajocysteine	HMDB0041052	95485			59288250		URBPKPSYQPHFAT-ONEGZZNKSA-N	Organic acids and derivatives	Carboxylic acids and derivatives	Amino acids, peptides, and analogues	*	37.1	5.41	2M-H	C9H15NO3S3	-0.991646	1.58254	0.00337183	0.202471	-0.100349	0.932807	387397	415302	363727	393091	377124	388985	404894	396559	398780	412715	420201	422525	410747	426845
10.20_579.0268m/z	579.027	10.1971	neg	UDP-D-galacturonic acid	HMDB0012302	62921		C00617	15592253	50722-58-2	HDYANYHVCAPMJV-GXNRKQDOSA-N	Nucleosides, nucleotides, and analogues	Pyrimidine nucleotides	Pyrimidine nucleotide sugars	*	38.3	6.07	M-H	C15H22N2O18P2	-0.327466	1.57188	0.00417896	0.224994	-0.115854	0.922836	328616	356093	307446	333299	312723	327502	341487	349237	344912	348789	363671	365072	353138	360976
10.18_583.0399m/z	583.04	10.1791	neg	RITA		64642			374536	213261-59-7	KZENBFUSKMWCJF-UHFFFAOYSA-N	Unclassified	Unclassified	Unclassified	*	36.1	0	2M-H	C14H12O3S2	2.75676	1.38067	0.0104093	0.333012	-0.104691	0.930004	305313	328291	283628	307262	294017	305762	319517	321690	312434	323101	336175	327994	328029	342015
11.12_360.2144n	383.204	11.1245	pos	Tributyl citrate		324874			6507		ZFOZVQLOBQUTQQ-UHFFFAOYSA-N	Unclassified	Unclassified	Unclassified	*	49.5	51.9	M+H, M+NH4, M+Na	C18H32O7	-1.03574	1.36774	7.28998e-05	0.0400176	-0.409173	0.753055	58539.1	77735.5	60505.6	49240.3	60068.1	63806.7	57934.3	59679.8	77394.7	75839.8	73562.7	74158.6	77281.1	88176.3
10.30_181.0143m/z	181.014	10.3044	pos	3-(but-3-en-1-yn-1-yl)-6-methyl-1,2-dithiine			LMFA12000365		134812260		SEXDKVHSFVCQMZ-UHFFFAOYSA-N	Lipids and lipid-like molecules	Fatty Acyls	Oxygenated hydrocarbons	*	37.3	0.483	M+H	C9H8S2	1.52813	1.29273	0.00649168	0.272359	-0.159302	0.895458	163430	182510	154598	157062	152698	174929	169499	171795	173696	182385	193637	185196	169174	190973
10.02_156.9906m/z	156.991	10.0235	pos	Succinic acid	HMDB0000254	114	LMFA01170043	C00042	1110	110-15-6	KDYFGRWQOYBRFD-UHFFFAOYSA-N	Organic acids and derivatives	Carboxylic acids and derivatives	Dicarboxylic acids and derivatives	*	38.2	0	M+K	C4H6O4	6.86898	1.29244	0.0283305	0.503215	-0.120914	0.919605	255538	277878	243666	247063	244221	271156	262634	264488	262396	275416	297231	282306	253619	296301
8.63_458.3775m/z	458.377	8.63092	pos	Oleoyl Serotonin		62948	LMFA08020304		24749268	1002100-44-8	LCQKHZYXPCLVBI-KTKRTIGZSA-N	Lipids and lipid-like molecules	Fatty Acyls	Fatty amides	*	37.8	0	M+NH4	C28H44N2O2	7.62944	1.25006	0.0405974	0.560373	-0.333067	0.793847	83126	104713	65478.2	66613.6	83952.9	76607	113747	92357.3	88084	95401.3	97307.8	108362	117607	121515
11.67_677.0618m/z	677.062	11.6675	neg	Vescalin	HMDB0031746	87915			99973	34112-28-2	PPUHUWSVCUJGTD-UHFFFAOYSA-N	Phenylpropanoids and polyketides	Tannins	Hydrolyzable tannins	*	38	4.3	M+FA-H	C27H20O18	-2.10316	1.16272	0.00162431	0.145244	0.263794	1.20063	89492.3	74537.7	88443.2	102467	88258.5	82339.6	89061.7	86384.1	79844.3	78336.6	73171.3	76808.2	65322.9	73742.5
11.15_278.1516n	279.159	11.1519	pos	Dibutyl phthalate	HMDB0033244	69881		C14214	3026	84-74-2	DOIRQSBPFJWKBE-UHFFFAOYSA-N	Benzenoids	Benzene and substituted derivatives	Benzoic acids and derivatives	*	45.3	34.5	M+H, M+Na	C16H22O4	-0.782307	1.15874	0.00267112	0.175762	-0.278805	0.824273	72687.3	88183.5	86734.9	65485.3	66386.9	74492.6	68848.2	74175.8	78305.5	87236	90080.9	87476.3	93484.4	92517.8
0.93_187.0413m/z	187.041	0.930917	neg	Bisazobiphenyl	HMDB0249265				129651751		FBIBGSLAWOOPCO-UHFFFAOYSA-N	Benzenoids	Benzene and substituted derivatives	Unclassified	*	38.5	0	M-H2O-H	C12H6N4	-0.639522	1.13732	0.0471583	0.590989	0.551952	1.46607	56313.9	38411.5	73978.1	73643.4	66244.3	33655.7	51081.1	39280.7	40741.1	36217.1	33865.4	43023.3	50228.6	26393.6
12.07_707.1082m/z	707.108	12.0716	neg	2-O-p-Coumaroylhydroxycitric acid	HMDB0040570	95055			131752858	62345-85-1	ZHUVVSHTKJAVQB-ZZXKWVIFSA-N	Phenylpropanoids and polyketides	Cinnamic acids and derivatives	Hydroxycinnamic acids and derivatives	*	40.1	7.94	2M-H	C15H14O10	-2.71333	1.10587	0.0411542	0.564255	0.21012	1.15678	135459	117099	133902	139725	135791	127555	145917	129862	131727	134166	122914	104017	87419.7	122354
11.27_250.1445m/z	250.144	11.2661	neg	2-Nitrophenyl octyl ether	HMDB0245262				169952		CXVOIIMJZFREMM-UHFFFAOYSA-N	Benzenoids	Benzene and substituted derivatives	Nitrobenzenes	*	39.8	3.48	M-H	C14H21NO3	-1.63713	1.09789	0.0314908	0.518957	-0.260781	0.834636	99260.6	118927	98255.4	97160.1	107991	92980.2	88881.5	110296	125606	119440	110946	120112	92299.1	145158
10.63_221.1541m/z	221.154	10.6312	neg	(6E,8E)-4,6,8-Megastigmatriene	HMDB0035180	90507			5369483	51468-86-1	BYDQKMZEOZVIJM-HFACTSAFSA-N	Hydrocarbons	Unsaturated hydrocarbons	Branched unsaturated hydrocarbons	*	39.3	1.07	M+FA-H	C13H20	-3.15454	1.0748	0.00618026	0.268897	-0.267346	0.830847	66749.5	80339.1	75150.9	68569.6	52740.3	68306.4	61557	74172.6	74348.7	77281.5	79210	80881.4	88022.6	82290.3
13.89_617.2991m/z	617.299	13.8937	neg	1,3-Dibenzylisoquinoline	HMDB0249266						BJWWOUUGCAPHOV-UHFFFAOYSA-N	Phenylpropanoids and polyketides	Diarylheptanoids	Linear diarylheptanoids	*	38.2	0	2M-H	C23H19N	4.73402	1.03337	0.000656382	0.104008	0.26146	1.19869	68876.3	57459.6	74002.6	69382	71356.7	64404.9	71155.9	62955.8	52327.5	61482.9	61509.1	56806.1	58586.2	54045.7
15.30_111.0919m/z	111.092	15.3039	pos	3-Propyl-1H-pyrazole	HMDB0245977				201990		QBNRQCHCKIIYGV-UHFFFAOYSA-N	Organoheterocyclic compounds	Azoles	Pyrazoles	*	42.6	16.5	M+H	C6H10N2	1.79783	1.0128	0.00129356	0.133254	0.278252	1.21272	64406.8	53109.2	65330.7	64328.6	68398.6	62894.2	61721.5	63767.5	53828.9	58468.3	55582	58590.4	44446.9	47738.9

## Sheet: Sheet1
ID	m/z	Retention time (min)	Ion mode	Metabolites	HMDB	METLIN	Lipidmaps	kegg	PubChem	CAS	InChIKey	Super Class	Class	Sub Class	level	Score	Fragmentation Score	Adducts	Formula	Mass Error (ppm)	VIP	P-value	adj.P-value	log2(FC)	FC		average(con2)	AOS2_1	AOS2_2	AOS2_3	AOS2_4	AOS2_5	AOS2_6	con2_1	con2_2	con2_3	con2_4	con2_5	con2_6
2.95_231.1470n	232.154	2.94507	pos	Butyrylcarnitine	HMDB0002013	6436	LMFA07070003	C02862	213144	25576-40-3	QWYFHHGCZUCMBN-SECBINFHSA-N	Lipids and lipid-like molecules	Fatty Acyls	Fatty acid esters	*	52.6	64.3	M+H, M+Na	C11H21NO4	-0.387514	5.79532	0.020404	0.431895	0.742542	1.67312	1.02097e+06	610218	1.32489e+06	835719	1.55974e+06	883883	657828	863750	609633	643904	507826	775551	689375	435022
1.46_217.1313n	218.139	1.46077	pos	Propionylcarnitine	HMDB0000824	965		C03017		20064-19-1	UFAHZIUFPNSHSL-MRVPVSSYSA-O	Lipids and lipid-like molecules	Fatty Acyls	Fatty acid esters	***	65.8	95.6	M+H, M+Na	C10H19NO4	-0.611964	4.6288	0.0241651	0.468738	0.465727	1.38101	1.05573e+06	764460	1.22604e+06	861240	1.29339e+06	972486	978740	1.00248e+06	620571	1.09835e+06	499766	897787	753862	716421
12.83_377.2724m/z	377.272	12.8315	neg	Adrenic acid	HMDB0002226	6560	LMFA01030178	C16527	5497181	28874-58-0	TWSWSIQAPQLDBP-DOFZRALJSA-N	Lipids and lipid-like molecules	Fatty Acyls	Fatty acids and conjugates	*	41.9	26.3	M+FA-H	C22H36O2	8.05432	1.67829	0.00261351	0.175499	-0.117075	0.922055	367641	398719	372397	360139	355482	352891	388235	376700	396853	419560	388473	409030	384146	394250
10.02_156.9906m/z	156.991	10.0235	pos	Succinic acid	HMDB0000254	114	LMFA01170043	C00042	1110	110-15-6	KDYFGRWQOYBRFD-UHFFFAOYSA-N	Organic acids and derivatives	Carboxylic acids and derivatives	Dicarboxylic acids and derivatives	*	38.2	0	M+K	C4H6O4	6.86898	1.29244	0.0283305	0.503215	-0.120914	0.919605	255538	277878	243666	247063	244221	271156	262634	264488	262396	275416	297231	282306	253619	296301
11.15_278.1516n	279.159	11.1519	pos	Dibutyl phthalate	HMDB0033244	69881		C14214	3026	84-74-2	DOIRQSBPFJWKBE-UHFFFAOYSA-N	Benzenoids	Benzene and substituted derivatives	Benzoic acids and derivatives	*	45.3	34.5	M+H, M+Na	C16H22O4	-0.782307	1.15874	0.00267112	0.175762	-0.278805	0.824273	72687.3	88183.5	86734.9	65485.3	66386.9	74492.6	68848.2	74175.8	78305.5	87236	90080.9	87476.3	93484.4	92517.8
0.71_146.1174m/z	146.117	0.709417	pos	4-Trimethylammoniobutanoic acid	HMDB0001161			C01181	725		JHPNVNIEXXLNTR-UHFFFAOYSA-N	Lipids and lipid-like molecules	Fatty Acyls	Fatty acids and conjugates	***	59.6	36.9	M+H	C7H15NO2	-0.833843	2.91471	0.0302194	0.51419	0.56587	1.48028	348268	235272	285191	369616	429013	234345	270104	501339	212427	295248	248933	247788	193030	214204
