# Supplementary material for: Alginate oligosaccharide extends the service lifespan by improving the sperm metabolome and gut microbiota in an aging Duroc boars model
Source: Front Cell Infect Microbiol. 2023 Dec 5;13:1308484. doi: 10.3389/fcimb.2023.1308484 (PMC10728478; doi:10.3389/fcimb.2023.1308484)
Supplement: Supplementary Table 5 — Fecal microbiota (Top 30) on genus level data file. [file Table_5.xlsx]

## Sheet: L6.Top30_genus
Taxonomy	AOS2.1	AOS2.2	AOS2.3	AOS2.4	AOS2.5	AOS2.6	AOS2.7	AOS2.8	AOS2.9	Con2.1	Con2.2	Con2.3	Con2.4	Con2.5	Con2.6	Con2.7	Con2.8	Con2.9
Bacteroides	0.0714745	0.30805	0.0619561	0.106112	0.0257615	0.0552809	0.191184	0.171628	0.0612391	0.0666782	0.0602502	0.0872231	0.0304836	0.0339943	0.0576295	0.0974585	0.0218552	0.0204955
Enterobacter	0.0963954	0.0231408	0.0504351	0.0084553	0.339349	0.122157	0.0536491	0.0386917	0.134444	0.0415348	0.0467267	0.00758999	0.0152047	0.075801	0.0331537	0.0703619	0.0675188	0.00207674
Pseudomonas	0.0126335	0.00343651	0.427438	0.00113726	0.00751582	0.0897449	0.0129302	0.00378263	0.0424743	0.0097409	0.317247	0.00714498	0.00140922	0.00405459	0.00761472	0.0307061	0.0174051	0.000741693
Escherichia-Shigella	0.111279	0.0511274	0.0241297	0.0468503	0.0860364	0.0143888	0.0201246	0.0604233	0.0362688	0.0157239	0.0306814	0.0361205	0.0214597	0.0937253	0.0483831	0.0594591	0.0559237	0.00296677
Bifidobacterium	0.090536	0.030088	0.0181715	0.0128807	0.00771361	0.0803748	0.0403234	0.0733534	0.0233139	0.00946895	0.0200257	0.00966673	0.0851958	0.0335492	0.0722162	0.0450208	0.0333515	0.00229925
Streptococcus	0.00810918	0.0102601	0.00880142	0.00793612	0.0210888	0.00474684	0.00580993	0.0141663	0.0786195	0.0892998	0.0243523	0.0813884	0.0903877	0.0673952	0.0174298	0.0307555	0.0118424	0.0856903
Faecalibacterium	0.0512263	0.0862589	0.0297666	0.0676919	0.0115951	0.0279866	0.056789	0.0557506	0.0129549	0.0184434	0.0268246	0.0551325	0.0413865	0.0155014	0.0267504	0.0302858	0.0163914	0.00437599
Enterococcus	0.0675682	0.000791139	0.0300633	0.00150811	0.0881873	0.0178006	0.00672468	0.1205	0.00126088	0.00103837	0.0247973	0.00118671	0.00118671	0.0101365	0.00309039	0.0652937	0.0264043	0.0812648
Clostridium_sensu_stricto_1	0.00375791	0.00783722	0.000519185	0.00318928	0.00400514	0.00897449	0.00580993	0.0303847	0.0131527	0.050806	0.0172567	0.0173062	0.0499407	0.103219	0.0493968	0.0297913	0.00875198	0.0238825
Treponema_2	0.000445016	0.0131032	0	0.00563687	0.00234869	0.0111254	0.00215091	0.00301622	0.0155508	0.107348	0.00516713	0.00262065	0.049817	0.00222508	0.00637856	0.0104826	0.12542	0.0405706
Prevotella_9	0.0127324	0.00430182	0.00613133	0.0911046	0.00551325	0.0523883	0.00600771	0.0320906	0.00360957	0.0102354	0.00635384	0.0764191	0.00311511	0.00981507	0.00479628	0.0207674	0.00548853	0.00702136
Megamonas	0.0109029	0.0036343	0.00284316	0.0808445	0.00113726	0.00904866	0.11029	0.00761472	0.0318434	0.00140922	0.00267009	0.0645026	0.00111254	0.00580993	0.0137955	0.00454905	0.00118671	0.00180479
Chryseobacterium	0	4.94462e-05	4.94462e-05	0	0.0175534	0.000593354	0.000939478	0.000296677	0.00180479	0.0194076	0.000494462	0.000370847	0.000964201	0.0012856	0.00457377	0.168809	0.115135	0.00140922
Lactobacillus	0.004821	0.0113973	0.00254648	0.00103837	0.0866297	0.00269482	0.0049199	0.00939478	0.00627967	0.00857892	0.0100376	0.0052413	0.036343	0.00126088	0.0850969	0.0191357	0.0159217	0.00763944
Christensenellaceae_R-7_group	0.00890032	0.0223991	0.00247231	0.0107545	0.00477156	0.0387905	0.00267009	0.00707081	0.016515	0.0268246	0.00932061	0.0115951	0.0174051	0.0246242	0.0385433	0.00660107	0.0183198	0.0142158
Ruminococcaceae_UCG-005	0.00452433	0.0154272	0.00108782	0.00625494	0.00380736	0.0138449	0.00271954	0.00252176	0.0115457	0.028926	0.0150811	0.0129302	0.022943	0.0260087	0.0237342	0.00336234	0.0146114	0.0278629
Veillonella	0.0202235	0.00435127	0.0331537	0.00106309	0.000494462	0.00445016	0.0361699	0.0312994	0.0109029	0.00667524	0.0240309	0.000618078	0.0100129	0.00185423	0.0159958	0.0173803	0.00667524	0.000815862
Prevotella_2	0.00153283	0.000222508	0.0019284	0.0976562	0	0.00271954	0.000766416	0.000370847	0.00338706	0.00133505	0.00170589	0.085443	2.47231e-05	0.0022498	0.0003214	0.000543908	0.000815862	0.000618078
[Ruminococcus]_gnavus_group	0.0103095	0.00163172	0.00118671	0.0281102	0.000988924	0.00815862	0.0415595	0.0207921	0.00126088	0.00227453	0.00153283	0.022498	0.0110265	0.00445016	0.0198527	0.0136719	0.00338706	7.41693e-05
Ruminococcaceae_UCG-002	0.00788667	0.0163172	0.00311511	0.00726859	0.00309039	0.0106557	0.00477156	0.00311511	0.00474684	0.0117929	0.00440071	0.00479628	0.0466525	0.0199515	0.0180726	0.00487045	0.00830696	0.0105815
Lachnospira	0.0154767	0.0262065	0.00373319	0.0271707	0.00407931	0.0151305	0.0187896	0.00835641	0.00281843	0.00820807	0.00407931	0.0241545	0.00306566	0.00378263	0.00875198	0.00645273	0.00551325	0.0012856
Asteroleplasma	0.0670738	0	0.000964201	0.0543661	0.000123616	4.94462e-05	0	0.000197785	0.00351068	0.000173062	0.000692247	0.047147	7.41693e-05	4.94462e-05	0.000123616	0.000247231	0.0110512	0
Allorhizobium-Neorhizobium-Pararhizobium-Rhizobium	0.00247231	0	0.000519185	0.00210146	0.16337	0.00121143	0.00271954	0.000247231	0.000865309	0.000420293	0.000370847	0.00205202	0.00187896	0.00071697	0.000346123	0.000642801	0.000865309	0
Burkholderia-Caballeronia-Paraburkholderia	0.0364666	0.00378263	0.000618078	0.00882615	0.00279371	0.00776305	0.00996341	0.0258604	0.00410403	0.0295688	0.000593354	0.00665051	0.00178006	0.00400514	0.00677413	0.0157486	0.012683	0.000247231
Ralstonia	0.001607	0.000593354	0.00140922	0.00131032	0.0190862	0.0656893	0.0028926	0.00509296	0.00271954	0.00484573	0.00190368	0.00126088	0.000173062	0.0504846	0.00145866	0.00756527	0.00313983	0.00145866
Lachnospiraceae_NK4A136_group	0.00333762	0.00489517	0.0152542	0.0161195	0.00217563	0.00531547	0.00175534	0.00309039	0.0108782	0.00887559	0.0165645	0.0109771	0.0180231	0.004821	0.00954312	0.00494462	0.0140674	0.0143147
Prevotellaceae_UCG-001	0.00336234	0.00509296	0.00173062	0.000642801	0.00101365	0.00435127	0.000346123	0.000494462	0.00919699	0.0382466	0.00140922	4.94462e-05	0.0491495	0.000890032	0.00133505	0.00375791	0.020001	0.0178748
Prevotellaceae_NK3B31_group	0.000618078	0.00215091	4.94462e-05	0.00899921	0.00071697	0.000964201	0.000420293	0.00143394	0.00405459	0.0395075	0.000494462	0.00746638	0.0196054	0.000741693	0.00113726	0.00101365	0.0316456	0.0226711
Agathobacter	0.0118671	0.0206932	0.00150811	0.015353	0.00173062	0.00410403	0.0211383	0.0118918	0.00309039	0.00516713	0.00150811	0.0129796	0.00464794	0.00237342	0.00979035	0.00704608	0.00573576	0.0028926
Ruminococcus_2	0.0149822	0.0352799	0.0127818	0.00608188	0.000568631	0.00304094	0.0219788	0.00326345	0.000815862	0.00163172	0.0145372	0.00410403	0.0012856	0.00118671	0.00991396	0.00143394	0.00138449	0.000692247
