# Supplementary material for: Alginate oligosaccharide extends the service lifespan by improving the sperm metabolome and gut microbiota in an aging Duroc boars model
Source: Front Cell Infect Microbiol. 2023 Dec 5;13:1308484. doi: 10.3389/fcimb.2023.1308484 (PMC10728478; doi:10.3389/fcimb.2023.1308484)
Supplement: Supplementary Table 6 — Spearman correlation data file. [file Table_6.xlsx]

## Sheet: Sheet1
				Sperm Motility	Sperm Concentration	Abnormal Sperm Rate	Sperm Volum	Sperm Validity Rate	Butyrylcarnitine	Propionylcarnitine	Adrenic acid	Succinic acid	Dibutyl phthalate	4-Trimethylammoniobutanoic acid	Enterobacter	Streptococcus	Clostridium	Treponema_2	Chryseobacterium	Ruminococcaceae_UCG-005	Prevotellaceae_UCG-001	Prevotellaceae_NK3B31_group
			Sperm Motility	1	0.577467	-0.0313992	-0.287635	0.615473	0.171163	0.0201623	-0.103369	-0.338675	-0.353636	-0.578414	-0.0803195	0.0801693	0.335509	0.2359	0.304348	0.381472	0.268183	0.290795
			Sperm Concentration	0.577467	1	-0.0631504	-0.0562507	0.37915	0.0722893	-0.0455307	0.0265765	-0.1427	-0.58949	-0.36911	0.196719	0.0681602	0.447216	-0.117571	0.139127	0.104511	-0.0594873	-0.0447725
			Abnormal Sperm Rate	-0.0313992	-0.0631504	1	-0.216202	-0.805979	-0.1479	0.196884	-0.313973	-0.151535	0.0155267	0.11822	0.446951	-0.413543	-0.433374	-0.474483	-0.213764	-0.47869	-0.533924	-0.427974
			Sperm Volum	-0.287635	-0.0562507	-0.216202	1	-0.000933939	0.102731	0.0739134	0.658983	0.453273	0.445046	0.31618	0.148415	-0.407635	-0.391535	0.06691	-0.0467262	-0.558202	0.0103405	-0.0632634
			Sperm Validity Rate	0.615473	0.37915	-0.805979	-0.000933939	1	0.205892	-0.10612	0.129531	-0.156879	-0.233624	-0.489628	-0.409883	0.368115	0.536887	0.513989	0.342075	0.609238	0.570727	0.507493
			Butyrylcarnitine	0.171163	0.0722893	-0.1479	0.102731	0.205892	1	0.811907	0.422976	0.622368	0.400685	0.536978	0.0226296	0.0991431	-0.193996	0.00164316	0.0658459	-0.145666	0.000822265	0.116606
			Propionylcarnitine	0.0201623	-0.0455307	0.196884	0.0739134	-0.10612	0.811907	1	0.338328	0.537398	0.347523	0.540885	0.0939519	-0.277956	-0.339993	-0.265286	-0.119421	-0.288875	-0.318751	-0.200153
			Adrenic acid	-0.103369	0.0265765	-0.313973	0.658983	0.129531	0.422976	0.338328	1	0.548812	0.603623	0.351278	0.666773	-0.576468	-0.265511	0.144587	-0.0541845	-0.390264	-0.344925	0.019362
			Succinic acid	-0.338675	-0.1427	-0.151535	0.453273	-0.156879	0.622368	0.537398	0.548812	1	0.548766	0.704227	0.113436	-0.198817	-0.261093	-0.0973798	-0.38466	-0.224931	-0.00800064	-0.0209639
			Dibutyl phthalate	-0.353636	-0.58949	0.0155267	0.445046	-0.233624	0.400685	0.347523	0.603623	0.548766	1	0.524686	0.0595767	-0.305141	-0.486384	0.260985	-0.0617407	-0.184092	0.0771347	0.292731
			4-Trimethylammoniobutanoic acid	-0.578414	-0.36911	0.11822	0.31618	-0.489628	0.536978	0.540885	0.351278	0.704227	0.524686	1	-0.149293	-0.23914	-0.572561	0.0547539	-0.227903	-0.359729	-0.176694	0.0696474
			Enterobacter	-0.0803195	0.196719	0.446951	0.148415	-0.409883	0.0226296	0.0939519	0.666773	0.113436	0.0595767	-0.149293	1	-0.241843	-0.251081	-0.217475	0.336236	-0.37722	-0.318271	-0.267457
			Streptococcus	0.0801693	0.0681602	-0.413543	-0.407635	0.368115	0.0991431	-0.277956	-0.576468	-0.198817	-0.305141	-0.23914	-0.241843	1	0.524185	0.370234	0.266022	0.654644	0.79289	0.50642
			Clostridium	0.335509	0.447216	-0.433374	-0.391535	0.536887	-0.193996	-0.339993	-0.265511	-0.261093	-0.486384	-0.572561	-0.251081	0.524185	1	0.111431	0.16118	0.65902	0.358391	0.159207
			Treponema_2	0.2359	-0.117571	-0.474483	0.06691	0.513989	0.00164316	-0.265286	0.144587	-0.0973798	0.260985	0.0547539	-0.217475	0.370234	0.111431	1	0.535236	0.482765	0.713697	0.943086
			Chryseobacterium	0.304348	0.139127	-0.213764	-0.0467262	0.342075	0.0658459	-0.119421	-0.0541845	-0.38466	-0.0617407	-0.227903	0.336236	0.266022	0.16118	0.535236	1	0.151938	0.430279	0.487545
			Ruminococcaceae_UCG-005	0.381472	0.104511	-0.47869	-0.558202	0.609238	-0.145666	-0.288875	-0.390264	-0.224931	-0.184092	-0.359729	-0.37722	0.654644	0.65902	0.482765	0.151938	1	0.584543	0.569315
			Prevotellaceae_UCG-001	0.268183	-0.0594873	-0.533924	0.0103405	0.570727	0.000822265	-0.318751	-0.344925	-0.00800064	0.0771347	-0.176694	-0.318271	0.79289	0.358391	0.713697	0.430279	0.584543	1	0.795905
			Prevotellaceae_NK3B31_group	0.290795	-0.0447725	-0.427974	-0.0632634	0.507493	0.116606	-0.200153	0.019362	-0.0209639	0.292731	0.0696474	-0.267457	0.50642	0.159207	0.943086	0.487545	0.569315	0.795905	1
